# Supplementary material for: Drug Combination Nanoparticles Containing Gemcitabine and Paclitaxel Enable Orthotopic 4T1 Breast Tumor Regression
Source: Cancers (Basel). 2024 Aug 8;16(16):2792. doi: 10.3390/cancers16162792 (PMC11352501; doi:10.3390/cancers16162792)
Supplement: Supplementary file 1 [file cancers-16-02792-s001.zip]

Archive with 1 entries (1 files):
- cancers-3050848-supplementary.pdf
